# Supplementary material for: Phase diagram of Bi2Sr2CaCu2O8+δ revisited
Source: Nat Commun. 2018 Dec 6;9:5210. doi: 10.1038/s41467-018-07686-w (PMC6283832; doi:10.1038/s41467-018-07686-w)
Supplement: Supplementary file 2 — Source Data [file 41467_2018_7686_MOESM2_ESM.xlsx]

## Sheet: Fig. 2j
T	QP_E	DeltaQP_E
15	19	0.5
25	18	0.5
30	17	0.5
35	16	0.5
40	15	0.6
45	13.7	0.625
50	12.5	0.7
55	10	0.875
60	8	1
65	0.5	1.25
70	0	1
80	0	1

## Sheet: Fig3a - exp
Pa	Delta_Pa	Tc (K)	Delta_Tc (K)	2Gap (meV)	Delta_2Gap (meV)
0.09	0.01	30	6	120	1.75
0.13	0.007	78	3	85	1.75
0.139	0.007	85	5	83	1.75
0.157	0.005	92	4	82	1.75
0.18	0.005	94	1	76	1.75
0.198	0.004	91	1	74	1.75
0.231	0.006	73	5	41	1.75
0.24	0.004	67	4	36	1.75
0.245	0.004	62	4	36	1.75
0.252	0.003	52.5	5	30	1.75
0.265	0.003	35	4	12	1.75
0.27	0.003	30	4	11	1.75
0.276	0.003	25	4	9	1.75
0.29	0.005	0	12	0	1.75
0.31	0.004	0	15	0	1.75

## Sheet: Fig3b - exp
Tc (K)	2Gap/Tc	Delta_2Gap/Tc
94	9.37872	0.443289
91	9.43297	0.458038
73	6.51507	0.713055
67	6.23284	0.711102
62	6.73548	0.785904
52.5	6.62857	0.998286
35	3.97714	1.24587
30	4.25333	1.46735
25	4.176	1.75608

## Sheet: Fig3ab - literature
p_lit	Tc_lit (K)	2Gap_lit (meV)	Reference	2Gap-lit/Tc_lit
0.14	83	88	Renner98	12.2988
0.163	92.2	83	-	10.4425
0.228	74.3	68	-	10.6164
0.2472	56	42	-	8.7
0.253	51	26	Yusof2002	5.91373
0.218	82	56	Ozyuzer2000	7.92195
0.224	78	46	-	6.84103
0.2425	62	40	-	7.48387
0.239	65	48	Gomes2007	8.56615
